# Supplementary material for: Polyketides as Secondary Metabolites from the Genus Aspergillus
Source: J Fungi (Basel). 2023 Feb 15;9(2):261. doi: 10.3390/jof9020261 (PMC9962652; doi:10.3390/jof9020261)
Supplement: Supplementary file 1 [file jof-09-00261-s001.zip]

Archive with 1 entries (1 files):
- jof-2127437-supplementary.pdf
